# Supplementary material for: The role of arginine and arginine-metabolizing enzymes during Giardia – host cell interactions in vitro
Source: BMC Microbiol. 2013 Nov 14;13:256. doi: 10.1186/1471-2180-13-256 (PMC4225669; doi:10.1186/1471-2180-13-256)
Supplement: Additional file 1 — Describes primers used in RT-PCR analyses (Table S1), expressions of arginine consuming enzymes in IECs interacting with strain WB (Table S2), GS (Table S3) and P15 (Table S4). Table S5 describes expression of arginine-consuming enzymes in Giardia WB trophozoites during interaction with IECs. [file 1471-2180-13-256-S1.xlsx]

## Sheet: Suppl_file_1
Supplementary file 1. List of primers used for qPCR.
Gene name	Accesion nb.	abbreviation	Primer (forward and reverse)
arginine decarboxylase	AY325129	adc	AAGGCAGAGATGGAGTTGGTC
			TGCTTACAGGGGTTGGCG
arginine:glycine amidinotransferase	S68805	agat	AGACATCCTGATAGTTGTGGGC
			CTCGGTACTCAAAGAAGCGTG
arginase I	M14502	arg1	CCCTTTGCTGACATCCCTAATG
			TTCCCACAGACCTTGGATTCTT
arginase II	D86724	arg2	TCCCCAAAGATGATCTCTACAACA
			GGTTGGCAAGACCCACTGA
argininosuccinate lyase	M14218	asl	GACCATCAGCCCCCTGTTC
			GGCACCATACTGCTCCACACT
argininosuccinate synthetase 1	X01630	ass	AGCCAAAGCCCCCAACAC
			GGACCCCTTTTTTGAACTCG
cationic amino acid transporter 1	X59155	cat1	CGGAGGAGGATTTTGGGAA
			CCTTCTTTTGTGTCATTGTTC
cationic amino acid transporter 2	L24498	cat2	GAAAAATCGTGACCCTGGACA
			TATGCCGCTGCTTATCCACCA
chemokine ligand 20	U77035	ccl20	GCGGCGAATCAGAAGCA
			GAAGAATACGGTCTGTGTATCCAAGA
glyceraldehyde 3-phosphate dehydrogenase	X01677	gapdh	AATCCCATCACCATCTTCCAG
			CAGCATCGCCCCACTTG
nitric oxide synthase I (neuronal)	U17327	nos1	GCTCCTTAGCCGTCAAAACCT
			GTGGAGACGCACGAAGATAGTTG
nitric oxide synthase II (inducible)	L24553	nos2	GCAACCCCATTGTCCTCC
			CGCTGCCCCAGTTTTTGAT
nitric oxide synthase III (endothelial)	M93718	nos3	GATCTCCGCCTCGCTCAT
			CATACAGGATTGTCGCCTTCAC
G. intestinalis (WB) arginine deiminase	GL50803_112103	adi	ATCAGCACCAGGACCGTATG
			CACTAGCTTGTCGTGGAGGAC
G. intestinalis (WB) carbamate kinase	GL50803_16453	ck	CCAGCAAACTGTGTTACCTGTGTC
			AACGGGCTTTGTGGGATTT
G. intestinalis (WB) flavohemoglobin	GL50803_15009	glflhb	TCAACTTTGCGGCAGAGA
			CGACAGCAGCGGGGTC
G. intestinalis (WB) ornithine carbamoyltransferase	GL50803_10311	oct	CCGCCACTTGCTCACTATCT
			CGGGGTTCTTCTTCATGTCG
G. intestinalis (WB) ribosomal protein S26	GL_50803_17364	17364	TGCTCCATCCACAATCATATCG
			CTTTGGTGGGGTGCGTATCT

## Sheet: Suppl_file_2
Supplementary file 2. Expression of arginine-consuming enzymes of human intestinal epithelial cells (Caco-2) upon interaction with G. lamblia parasites (isolate WB) for 1.5, 3, 6 and 24 h as assessed by qPCR in quadruplicates.
		ADC	AGAT	ArgI	ArgII	ASL	ASS	CAT1	CCL20	NOS2	NOS3	OAT	OCT	ODC
values	0h	0.16334	10.1481	0.911112	5.0875	1640.08	42.5103	11246.1	0.149781	7.33962	0.00995877	187495	5.66936	17533.9
	1.5h	0.190349	6.02158	0.412786	2.52584	1700.4	46.6925	7697.91	5.68146	6.75345	0.010556	150143	5.59632	23578.5
	3h	0.16711	5.53632	0.42358	2.60693	1805.05	57.5363	8591.65	2.20382	12.4075	0.00619544	173208	3.4365	35149.1
	6h	0.138006	1.98654	0.245827	1.65846	2448.85	46.3478	23550.4	0.525255	10.0007	0.00187295	278604	2.88947	46587.7
	24h	0.517943	15.0952	0.746745	3.96289	1833.09	135.658	14113.6	0.432584	5.11738	0.0124361	867218	21.0429	31157.9
SD	0h	0.111479	6.85634	0.289121	0.470984	1547.21	28.7046	500.629	0.0234855	0.277348	0.00106588	13697.5	1.12503	2481.25
	1.5h	0.0223223	0.911485	0.0447713	0.605222	1609.99	6.08921	741.333	0.654652	2.45565	0.00167135	12364.3	1.59526	2051.73
	3h	0.0120963	0.230644	0.027535	0.632702	1705.15	2.66546	399.47	0.0733791	1.10423	0.00218077	9669.45	1.39236	1611.51
	6h	0.0178825	0.0994669	0.0518984	0.197706	2317.12	3.28552	5857.66	0.049829	0.417345	0.000779213	35867	1.53523	4886.41
	24h	0.107727	3.35512	0.0472333	0.365072	1228.24	28.4892	5183.69	0.0373565	1.62266	0.00238182	29163.4	8.78844	2636.86

## Sheet: Suppl_file_3
Supplementary file 3. Expression of arginine-consuming enzymes of human intestinal epithelial cells (Caco-2) upon interaction with G. lamblia parasites (isolate GS) for 1.5, 3, 6 and 24 h as assessed by qPCR in quadruplicates.
		ADC	AGAT	ArgI	ArgII	ASL	ASS	CAT1	CCL20	NOS2	NOS3	OAT	OCT	ODC
values	0h	0.248049	13.3245	1.35588	5.01704	1494.67	53.7478	1314.49	0.177072	7.15137	0.00859049	164317	4.32633	31753.8
	1.5h	0.184564	8.91725	0.458084	2.65446	1930.02	54.6832	583.823	74.9928	6.03245	0.00614221	160119	4.86512	95284.7
	3h	0.227111	10.0865	0.720236	3.60777	1387.23	76.5385	629.503	36.2714	19.5538	0.00520198	174937	5.12024	149452
	6h	0.270989	4.10757	0.653607	4.64451	1225.86	70.0543	2612.11	0.810348	26.7511	0.00505583	196830	3.42962	344579
	24h	0.509611	18.2098	0.656923	5.0706	1086.28	88.0433	985.847	0.584309	4.01769	0.00570875	366312	9.524	50979.2
SD	0h	0.00708548	0.437273	0.412205	0.474942	136.564	0.781727	124.041	0.050382	0.361077	0.00219872	10891.6	1.22796	1454.04
	1.5h	0.0408388	1.57294	0.0618345	0.234278	261.078	8.19371	176.419	10.6203	0.29205	0.000846651	12178.9	1.85348	12711.9
	3h	0.0219952	0.191356	0.0427379	0.687835	168.695	2.15421	55.5283	1.19082	1.69158	0.00228303	19593.5	1.79043	5916
	6h	0.0530428	0.770997	0.0839159	0.634686	46.0035	13.3447	672.076	0.104546	2.66471	0.00186629	17784.2	0.545117	30659.5
	24h	0.0733309	2.43079	0.0927	1.9056	47.3225	10.7397	239.665	0.0479248	0.926465	0.00143284	20508.1	3.47003	2697.79

## Sheet: Suppl_file_4
Supplementary file 4. Expression of arginine-consuming enzymes of human intestinal epithelial cells (Caco-2) upon interaction with G. lamblia parasites (isolate P15) for 1.5, 3, 6 and 24 h as assessed by qPCR in quadruplicates.
		ADC	AGAT	ArgI	ArgII	ASL	ASS	CAT1	CCL20	NOS2	NOS3	OAT	OCT	ODC
values	0h	0.20394	13.8551	1.08395	4.55369	1443.85	55.986	1314.49	0.128044	7.36811	0.00942131	163635	4.29429	17533.9
	1.5h	0.195194	6.52394	0.418726	3.06719	1123.55	59.2608	1580.73	9.75691	6.67671	0.00763522	76296	3.02023	22190.4
	3h	0.23475	8.35221	0.409568	3.73467	1930.49	72.8521	1222.76	6.44388	13.6507	0.00516048	129939	2.68679	40784.5
	6h	0.25981	6.58646	0.422977	2.77527	1865.08	80.7209	5118.19	0.411433	21.7831	0.00386394	160145	1.23213	53138.8
	24h	0.575337	11.1262	0.343747	4.25629	1588.66	126.797	1677.86	0.199623	7.22651	0.00612601	388857	5.08019	29519.8
SD	0h	0.0320985	1.45515	0.772648	1.50712	97.214	5.5013	124.041	0.0180694	0.286399	0.000372741	12400.7	1.32018	2481.25
	1.5h	0.0530236	1.18913	0.117818	0.471713	107.95	8.31316	898.372	1.48895	1.89214	0.00228318	8905.39	0.867226	1522.63
	3h	0.0121021	0.340842	0.0651562	1.17095	180.338	2.29053	302.526	1.5335	1.1706	0.00181121	9248.9	0.878614	1679.48
	6h	0.0498026	1.05662	0.0381144	0.760993	84.5124	12.9365	3653.74	0.0393468	2.36905	0.00331835	12649.4	0.309458	5029.29
	24h	0.0520084	0.511314	0.0364523	1.48863	164.725	12.0811	643.75	0.0222678	0.635801	0.0016971	28877.3	1.74273	1557.79

## Sheet: Suppl_file_5
Supplementary file 5. Expression of arginine-consuming enzymes of G. lamblia parasites (isolate WB) upon interaction with Caco-2 cells after 1.5, 3, 6 and 24 h compared to their expression in DMEM medium only (ctrl) as assessed by qPCR in quadruplicates.
		ADI	OCT	CK
values	0h	0.108518	0.0153393	0.0508917
	1.5h + WB	0.0465033	0.00864158	0.0211874
	3h + WB	0.0240292	0.00756102	0.0104121
	6h + WB	0.00816497	0.00413846	0.00495894
	24h + WB	0.00176456	0.0037459	0.00221622
	1.5h ctrl	0.0568807	0.00948594	0.0269583
	3h ctrl	0.0382978	0.00918777	0.0159824
	6h ctrl	0.00687182	0.00715704	0.00851128
	24 ctrl	0.0019894	0.00748381	0.00994359
SD	0h	0.010493	0.000869615	0.00688731
	1.5h + WB	0.000785159	0.00041327	0.00219998
	3h + WB	0.00103978	0.000316056	0.000916156
	6h + WB	0.000693188	0.000578516	0.000460483
	24h + WB	6.28676e-05	0.000293057	0.000130547
	1.5h ctrl	0.00546615	0.000956933	0.00191494
	3h ctrl	0.00128449	0.000611323	0.00102291
	6h ctrl	0.000401564	0.000709815	0.000980476
	24 ctrl	0.000121333	0.000419789	0.000568302
